# Supplementary material for: Assessing the Physiochemical Parameters and Reduction Efficiency from Two Typical Wastewater Treatment Plants in the Vhembe District in South Africa
Source: Int J Environ Res Public Health. 2025 May 30;22(6):856. doi: 10.3390/ijerph22060856 (PMC12193668; doi:10.3390/ijerph22060856)
Supplement: Supplementary file 1 [file ijerph-22-00856-s001.zip]

Archive with 1 entries (1 files):
- ijerph-3635069-supplementary.pdf
